# Supplementary material for: Effect of Al2O3 Passive Layer on Stability and Doping of MoS2 Field-Effect Transistor (FET) Biosensors
Source: Biosensors (Basel). 2021 Dec 13;11(12):514. doi: 10.3390/bios11120514 (PMC8699215; doi:10.3390/bios11120514)
Supplement: Supplementary file 1 [file biosensors-11-00514-s001.zip]

Archive with 1 entries (1 files):
- biosensors-1433002-supplementary.pdf
